# Supplementary material for: Modulating the Chemical and Sensory Profile of Avgoustiatis Grapes (Vitis Vinifera L.) and Wines: The Impact of Irrigation and Post-Harvest Dehydration Under Extreme Mediterranean Thermal Stress
Source: Foods. 2026 Jun 20;15(12):2223. doi: 10.3390/foods15122223 (PMC13297933; doi:10.3390/foods15122223)
Supplement: Supplementary file 1 [file foods-15-02223-s001.zip]

Archive with 1 entries (1 files):
- foods-4348762-supplementary.pdf
